# Supplementary material for: Factors associated with severe neurological sequelae of COVID-19: findings from the multicenter COVID-BRAIN imaging cohort
Source: Front Hum Neurosci. 2026 Mar 19;20:1754342. doi: 10.3389/fnhum.2026.1754342 (PMC13044115; doi:10.3389/fnhum.2026.1754342)
Supplement: Supplementary file 1 [file Data_Sheet_1.zip]

Archive with 3 entries (2 files):
- Supplementary Material/
- Supplementary Material/Data Sheet_1.DOCX
- Supplementary Material/Data Sheet_2.DOCX
